# Supplementary material for: Phylogenetic evidence for independent origins of GDF1 and GDF3 genes in anurans and mammals
Source: Sci Rep. 2018 Sep 11;8:13595. doi: 10.1038/s41598-018-31954-w (PMC6134012; doi:10.1038/s41598-018-31954-w)
Supplement: Supplementary file 1 — Supplementary material [file 41598_2018_31954_MOESM1_ESM.zip]

Archive with 9 entries (8 files):
- Supplementary_Dataset_1.xlsx
- __MACOSX/
- __MACOSX/._Supplementary_Dataset_1.xlsx
- Supplementary_Dataset_2.txt
- __MACOSX/._Supplementary_Dataset_2.txt
- Supplementary_Dataset_3.treefile
- __MACOSX/._Supplementary_Dataset_3.treefile
- Supplementary_Dataset_4.tre
- __MACOSX/._Supplementary_Dataset_4.tre
