# Supplementary material for: Phylogenetic evidence for independent origins of GDF1 and GDF3 genes in anurans and mammals
Source: Sci Rep. 2018 Sep 11;8:13595. doi: 10.1038/s41598-018-31954-w (PMC6134012; doi:10.1038/s41598-018-31954-w)
Supplement: Supplementary file 1 — Supplementary material [file 41598_2018_31954_MOESM1_ESM.zip › Supplementary_Dataset_1.xlsx]

## Sheet: Table_S1
Supplementary Table S1. Accession numbers of the growth differentiation factor genes used in this study
		Common name	Scientific name	Accession number
GDF1	Mammals	Human	Homo sapiens	ENSG00000130283
		Mouse	Mus musculus	ENSMUSG00000087408
		Rat	Rattus norvegicus	ENSRNOG00000020142
		Elephant	Loxodonta africana	XM_010593450
		Horse	Equus caballus	XP_023481294.1
		Cow	Bos taurus	ENSBTAG00000020923
		Megabat	Pteropus vampyrus	XM_011366747.2
		Microbat	Myotis lucifugus	XM_006100426.2
		Siberian tiger	Panthera tigris altaica	XM_007088368
		Pig	Sus scrofa	XM_013991296
		Killer whale	Orcinus orca	XM_004277696
		Beluga whale	Delphinapterus leucas	XM_022558286
		Opossum	Monodelphis domestica	XM_001370408
		Platypus	Ornithorhynchus anatinus	XM_001509424
		Koala	Phascolarctos cinereus	XM_021008848
	Anurans	Western Clawed frog	Xenopus tropicalis	ENSXETG00000010131
		African clawed frog	Xenopus laevis	NM_001095591
		Marsabit Clawed Frog	Xenopus borealis	AAD02201
		High Himalaya frog	Nanorana parkeri	XM_018568084
		Rio Grande Chirping Frog	Eleutherodactylus cystignathoides	AF248497
		Coquí	Eleutherodactylus coqui	AY251032
		Common name	Scientific name	Accession number
GDF3	Mammals	Human	Homo sapiens	ENSG00000184344
		Mouse	Mus musculus	ENSMUSG00000030117
		Rat	Rattus norvegicus	ENSRNOG00000015331
		Elephant	Loxodonta africana	ENSLAFG00000005973
		Cow	Bos taurus	ENSBTAG00000023192
		Cow	Bos taurus	ENSBTAG00000012171
		Siberian tiger	Panthera tigris altaica	XM_007089552.1
		Pig	Sus scrofa	XM_003126512.4
		Killer whale	Orcinus orca	XM_004279098.1
		Beluga whale	Delphinapterus leucas	XM_022577502.1
		Megabat	Pteropus vampyrus	ENSPVAG00000010710
		Microbat	Myotis lucifugus	ENSMLUG00000013330
		Horse	Equus caballus	ENSECAG00000017031
		Opossum	Monodelphis domestica	ENSMODG00000018006
		Koala	Phascolarctos cinereus	XM_020994409
	Anurans	Western Clawed frog	Xenopus tropicalis	ENSXETG00000002076
		African clawed frog	Xenopus laevis	NM_001087497
		High Himalaya frog	Nanorana parkeri	XM_018568073
		Common name	Scientific name	Accession number
GDF1/3	Sauropsids	Chinese turtle	Pelodiscus sinensis	ENSPSIG00000009471
		Western painted turtle	Chrysemys picta bellii	XM_005278975
		Gekko	Gekko japonicus	XM_015405634
		Gharial	Gavialis gangeticus	XM_019513619
		Saltwater crocodile	Crocodylus porosus	XM_019538345
		American alligator	Alligator mississippiensis	XM_019483966
		Chinese alligator	Alligator sinensis	XM_006028841
		Burmese python	Python bivittatus	XM_007430334
		Taiwan habu	Protobothrops mucrosquamatus	XM_015810689
		Common Garter Snake	Thamnophis sirtalis	XP_013915430
		Bearded Dragon	Pogona vitticeps	XP_020636624
		Chicken	Gallus gallus	ENSGALG00000003161
		Duck	Anas platyrhynchos	ENSAPLG00000009148
		Flycatcher	Ficedula albicollis	ENSFALG00000007919
		Zebra finch	Taeniopygia guttata	ENSTGUG00000014084
	Caudata	Axolotl	Ambystoma mexicanum	PGSH01012629.1
	Coelacanths	Coelacanth	Latimeria chalumnae	ENSLACG00000014310
	Bony fish	Amazon molly	Poecilia formosa	ENSPFOG00000015472
		Cave fish	Astyanax mexicanus	ENSAMXG00000000942
		Cod	Gadus morhua	ENSGMOG00000002307
		Tetraodon	Tetraodon nigroviridis	ENSTNIG00000005542
		Fugu	Takifugu rubripes	ENSTRUG00000014765
		Medaka	Oryzias latipes	ENSORLG00000010335
		Tilapia	Oreochromis niloticus	ENSONIG00000017090
		Platyfish	Xiphophorus maculatus	ENSXMAG00000001297
		Zebrafish	Danio rerio	ENSDARG00000037995
		Spotted gar	Lepisosteus oculatus	ENSLOCG00000016443
		Stickleback	Gasterosteus aculeatus	ENSGACG00000002127
	Chondrichthyes	Elephant shark	Callorhinchus milii	XM_007905480
		Whale shark	Rhincodon typus	XM_020515877
		Whale shark	Rhincodon typus	XM_020515870
		Small-spotted Catshark	Scyliorhinus canicula	KP698592
	Cyclostomes	Sea lamprey	Petromyzon marinus	ENSPMAG00000005665
		Japanese lamprey	Lethenteron japonicum	JL12866
		Arctic lamprey	Lethenteron camtschaticum	APJL01062036
	Urochordates	Sea squirt	Ciona intestinalis	NP_001072008
	Cephalochordates	Florida lancelet	Branchiostoma floridae	ACF94997
		Common name	Scientific name	Accession number
BMP2	Urochordates	Sea squirt	Ciona intestinalis	XM_018811394
	Cephalochordates	Florida lancelet	Branchiostoma floridae	AAC97488
