# Supplementary material for: Phylogenetic evidence for independent origins of GDF1 and GDF3 genes in anurans and mammals
Source: Sci Rep. 2018 Sep 11;8:13595. doi: 10.1038/s41598-018-31954-w (PMC6134012; doi:10.1038/s41598-018-31954-w)
Supplement: Supplementary file 1 — Supplementary material [file 41598_2018_31954_MOESM1_ESM.zip › Supplementary_Dataset_3.treefile]

#NEXUS
begin taxa;
	dimensions ntax=78;
	taxlabels
	Human_Chr12_GDF3_ENSG00000184344
	Mouse_Chr6_GDF3_ENSMUSG00000030117
	Rat_Chr4_GDF3_ENSRNOG00000015331
	Elephant_shark_GDF3_XM_007905480
	Whale_shark_XM_020515877
	Whale_shark_XM_020515870
	Scyliorhinus_canicula_KP698592
	Lamprey_GDF3_ENSPMAG00000005665
	Japanese_lamprey_JL12866
	Arctic_lamprey_APJL01062036_GDF
	Ciona_intestinalis_XM_018811394_BMP2_4
	'Branchiostoma_floridae_AAC97488.1_BMP_2_2'
	'Branchiostoma_floridae_ACF94997.1_Vg1'
	'Ciona_intestinalis_NP_001072008.1'
	Amazon_molly_KI519629_GDF3_ENSPFOG00000015472
	Platyfish_JH556747_GDF3_ENSXMAG00000001297
	Stickleback_groupXVI_GDF3_ENSGACG00000002127
	Medaka_Chr21_GDF3_ENSORLG00000010335
	Tilapia_GL831297_GDF3_ENSONIG00000017090
	Fugu_scaffold_31_GDF3_ENSTRUG00000014765
	Tetraodon_Chr2_GDF3_ENSTNIG00000005542
	Cod_GeneScaffold_2257_GDF3_ENSGMOG00000002307
	Cave_fish_KB882150_GDF3_ENSAMXG00000000942
	Zebrafish_Chr17_GDF3
	Spotted_gar_LG1_GDF3_ENSLOCG00000016443
	Coelacanth_JH126648_GDF3_ENSLACG00000014310
	Xenopus_GL173576_GDF3_ENSXETG00000002076
	Xenopus_laevis_GDF3_NM_001087497
	Nanorana_parkeri_XM_018568073
	Xenopus_GL173282_GDF1
	Xenopus_laevis_GDF1_NM_001095591
	'Xenopus_borealis_AAD02201.1'
	Nanorana_parkeri_XM_018568084
	Eleutherodactylus_cystignathoides_AF248497
	Eleutherodactylus_coqui_AY251032
	'Axolotl_PGSH01012629.1'
	Chicken_Chr28_GDF1_ENSGALG00000003161
	Flycatcher_AGTO01003254_GDF1_ENSFALG00000007919
	Zebrafinch_28_random_GDF1_ENSTGUG00000014084
	Duck_KB744974_GDF1_ENSAPLG00000009148
	Gavialis_gangeticus_GDF1_XM_019513619
	Alligator_mississippiensis_GDF1_XM_019483966
	Alligator_sinensis_GDF1_XM_006028841
	Crocodylus_porosus_GDF1_XM_019538345
	Chinese_turtle_JH211369_GDF1_ENSPSIG00000009471
	Chrysemys_picta_bellii_GDF1_XM_005278975
	Protobothrops_mucrosquamatus_GDF1_XM_015810689
	'Thamnophis_sirtalis_XP_013915430.1'
	Python_bivittatus_GDF1_XM_007430334
	'Pogona_vitticeps_XP_020636624.1'
	Gekko_GDF1_XM_015405634
	Human_Chr19_GDF1_ENSG00000130283
	Rat_Chr16_GDF1_ENSRNOG00000020142
	Mouse_Chr8_GDF1_ENSMUSG00000087408
	Siberian_tiger_XM_007088368_GDF1
	Cow_Chr7_GDF1_ENSBTAG00000020923
	Killer_whale_XM_004277696_GDF1
	Beluga_whale_XM_022558286_GDF1
	Pig_XM_013991296_GDF1
	'Horse_XP_023481294.1_GDF1'
	'Megabat_XM_011366747.2_GDF1'
	'Microbat_XM_006100426.2_GDF1_parcial'
	Elephant_GDF1_XM_010593450
	Opossum_XM_001370408_GDF1
	Koala_XM_021008848_GDF1
	Platypus_XM_001509424_GDF1
	Opossum_Chr8_GDF3_ENSMODG00000018006
	Koala_XM_020994409_GDF3
	Elephant_scaffold_15_GDF3_ENSLAFG00000005973
	Cow_Chr2_GDF3_ENSBTAG00000012171
	Cow_Chr5_GDF3_ENSBTAG00000023192
	'Killer_whale_GDF3_XM_004279098.1'
	'Beluga_whale_XM_022577502.1_GDF3'
	'Pig_XM_003126512.4_GDF3'
	Megabat_GeneScaffold_928_GDF3_ENSPVAG00000010710
	Microbat_GL429777_GDF3_ENSMLUG00000013330
	Horse_Chr6_GDF3_ENSECAG00000017031
	'Siberian_tiger_XM_007089552.1_GDF3'
;
end;
begin trees;
	tree tree_1 = [&R] (Human_Chr12_GDF3_ENSG00000184344:0.1074889904,(((Mouse_Chr6_GDF3_ENSMUSG00000030117:0.0871414975,Rat_Chr4_GDF3_ENSRNOG00000015331:0.1026808186)[&label=100]:0.3250552993,(((((((((Elephant_shark_GDF3_XM_007905480:0.4973202865,((Whale_shark_XM_020515877:0.0101045977,Whale_shark_XM_020515870:0.0241588524)[&label=100]:0.1882605364,Scyliorhinus_canicula_KP698592:0.190240568)[&label=…
end;
begin figtree;
	set appearance.backgroundColorAttribute="Default";
	set appearance.backgroundColour=#-1;
	set appearance.branchColorAttribute="User selection";
	set appearance.branchLineWidth=1.0;
	set appearance.branchMinLineWidth=0.0;
	set appearance.branchWidthAttribute="Fixed";
	set appearance.foregroundColour=#-16777216;
	set appearance.selectionColour=#-2144520576;
	set branchLabels.colorAttribute="User selection";
	set branchLabels.displayAttribute="Branch times";
	set branchLabels.fontName="sansserif";
	set branchLabels.fontSize=8;
	set branchLabels.fontStyle=0;
	set branchLabels.isShown=false;
	set branchLabels.significantDigits=4;
	set layout.expansion=0;
	set layout.layoutType="RECTILINEAR";
	set layout.zoom=0;
	set legend.attribute=null;
	set legend.fontSize=10.0;
	set legend.isShown=false;
	set legend.significantDigits=4;
	set nodeBars.barWidth=4.0;
	set nodeBars.displayAttribute=null;
	set nodeBars.isShown=false;
	set nodeLabels.colorAttribute="User selection";
	set nodeLabels.displayAttribute="Node ages";
	set nodeLabels.fontName="sansserif";
	set nodeLabels.fontSize=8;
	set nodeLabels.fontStyle=0;
	set nodeLabels.isShown=false;
	set nodeLabels.significantDigits=4;
	set nodeShape.colourAttribute=null;
	set nodeShape.isShown=false;
	set nodeShape.minSize=10.0;
	set nodeShape.scaleType=Width;
	set nodeShape.shapeType=Circle;
	set nodeShape.size=4.0;
	set nodeShape.sizeAttribute=null;
	set polarLayout.alignTipLabels=false;
	set polarLayout.angularRange=0;
	set polarLayout.rootAngle=0;
	set polarLayout.rootLength=100;
	set polarLayout.showRoot=true;
	set radialLayout.spread=0.0;
	set rectilinearLayout.alignTipLabels=false;
	set rectilinearLayout.curvature=0;
	set rectilinearLayout.rootLength=100;
	set scale.offsetAge=0.0;
	set scale.rootAge=1.0;
	set scale.scaleFactor=1.0;
	set scale.scaleRoot=false;
	set scaleAxis.automaticScale=true;
	set scaleAxis.fontSize=8.0;
	set scaleAxis.isShown=false;
	set scaleAxis.lineWidth=1.0;
	set scaleAxis.majorTicks=1.0;
	set scaleAxis.origin=0.0;
	set scaleAxis.reverseAxis=false;
	set scaleAxis.showGrid=true;
	set scaleBar.automaticScale=true;
	set scaleBar.fontSize=10.0;
	set scaleBar.isShown=true;
	set scaleBar.lineWidth=1.0;
	set scaleBar.scaleRange=0.0;
	set tipLabels.colorAttribute="User selection";
	set tipLabels.displayAttribute="Names";
	set tipLabels.fontName="sansserif";
	set tipLabels.fontSize=8;
	set tipLabels.fontStyle=0;
	set tipLabels.isShown=true;
	set tipLabels.significantDigits=4;
	set trees.order=false;
	set trees.orderType="increasing";
	set trees.rooting=true;
	set trees.rootingType="User Selection";
	set trees.transform=false;
	set trees.transformType="cladogram";
end;
