# Supplementary material for: Phylogenetic evidence for independent origins of GDF1 and GDF3 genes in anurans and mammals
Source: Sci Rep. 2018 Sep 11;8:13595. doi: 10.1038/s41598-018-31954-w (PMC6134012; doi:10.1038/s41598-018-31954-w)
Supplement: Supplementary file 1 — Supplementary material [file 41598_2018_31954_MOESM1_ESM.zip › Supplementary_Dataset_4.tre]

#NEXUS
begin taxa;
	dimensions ntax=78;
	taxlabels
		Human_Chr12_GDF3_ENSG00000184344
		Mouse_Chr6_GDF3_ENSMUSG00000030117
		Rat_Chr4_GDF3_ENSRNOG00000015331
		Cow_Chr2_GDF3_ENSBTAG00000012171
		Cow_Chr5_GDF3_ENSBTAG00000023192
		Elephant_shark_GDF3_XM_007905480
		Horse_Chr6_GDF3_ENSECAG00000017031
		Megabat_GeneScaffold_928_GDF3_ENSPVAG00000010710
		Microbat_GL429777_GDF3_ENSMLUG00000013330
		Elephant_scaffold_15_GDF3_ENSLAFG00000005973
		Opossum_Chr8_GDF3_ENSMODG00000018006
		Coelacanth_JH126648_GDF3_ENSLACG00000014310
		Xenopus_GL173576_GDF3_ENSXETG00000002076
		Lamprey_GDF3_ENSPMAG00000005665
		Amazon_molly_KI519629_GDF3_ENSPFOG00000015472
		Cave_fish_KB882150_GDF3_ENSAMXG00000000942
		Cod_GeneScaffold_2257_GDF3_ENSGMOG00000002307
		Fugu_scaffold_31_GDF3_ENSTRUG00000014765
		Medaka_Chr21_GDF3_ENSORLG00000010335
		Platyfish_JH556747_GDF3_ENSXMAG00000001297
		Spotted_gar_LG1_GDF3_ENSLOCG00000016443
		Stickleback_groupXVI_GDF3_ENSGACG00000002127
		Tetraodon_Chr2_GDF3_ENSTNIG00000005542
		Tilapia_GL831297_GDF3_ENSONIG00000017090
		Zebrafish_Chr17_GDF3
		Human_Chr19_GDF1_ENSG00000130283
		Rat_Chr16_GDF1_ENSRNOG00000020142
		Mouse_Chr8_GDF1_ENSMUSG00000087408
		Cow_Chr7_GDF1_ENSBTAG00000020923
		Elephant_GDF1_XM_010593450
		Chicken_Chr28_GDF1_ENSGALG00000003161
		Chinese_turtle_JH211369_GDF1_ENSPSIG00000009471
		Xenopus_GL173282_GDF1
		Duck_KB744974_GDF1_ENSAPLG00000009148
		Flycatcher_AGTO01003254_GDF1_ENSFALG00000007919
		Zebrafinch_28_random_GDF1_ENSTGUG00000014084
		Protobothrops_mucrosquamatus_GDF1_XM_015810689
		Python_bivittatus_GDF1_XM_007430334
		Gekko_GDF1_XM_015405634
		Gavialis_gangeticus_GDF1_XM_019513619
		Crocodylus_porosus_GDF1_XM_019538345
		Alligator_mississippiensis_GDF1_XM_019483966
		Alligator_sinensis_GDF1_XM_006028841
		Chrysemys_picta_bellii_GDF1_XM_005278975
		Xenopus_laevis_GDF3_NM_001087497
		Xenopus_laevis_GDF1_NM_001095591
		Pig_XM_013991296_GDF1
		Killer_whale_XM_004277696_GDF1
		Beluga_whale_XM_022558286_GDF1
		Siberian_tiger_XM_007088368_GDF1
		Koala_XM_020994409_GDF3
		Opossum_XM_001370408_GDF1
		Koala_XM_021008848_GDF1
		Platypus_XM_001509424_GDF1
		Nanorana_parkeri_XM_018568073
		Nanorana_parkeri_XM_018568084
		Eleutherodactylus_cystignathoides_AF248497
		Eleutherodactylus_coqui_AY251032
		Whale_shark_XM_020515877
		Whale_shark_XM_020515870
		Scyliorhinus_canicula_KP698592
		Japanese_lamprey_JL12866
		Thamnophis_sirtalis_XP_013915430.1
		Pogona_vitticeps_XP_020636624.1
		Xenopus_borealis_AAD02201.1
		Arctic_lamprey_APJL01062036_GDF
		Ciona_intestinalis_XM_018811394_BMP2_4
		Ciona_intestinalis_NP_001072008.1
		Branchiostoma_floridae_ACF94997.1_Vg1
		Branchiostoma_floridae_AAC97488.1_BMP_2_2
		Axolotl_PGSH01012629.1
		Horse_XP_023481294.1_GDF1
		Megabat_XM_011366747.2_GDF1
		Microbat_XM_006100426.2_GDF1_parcial
		Killer_whale_GDF3_XM_004279098.1
		Beluga_whale_XM_022577502.1_GDF3
		Siberian_tiger_XM_007089552.1_GDF3
		Pig_XM_003126512.4_GDF3
		;
end;
begin trees;
	translate
		1	Human_Chr12_GDF3_ENSG00000184344,
		2	Mouse_Chr6_GDF3_ENSMUSG00000030117,
		3	Rat_Chr4_GDF3_ENSRNOG00000015331,
		4	Cow_Chr2_GDF3_ENSBTAG00000012171,
		5	Cow_Chr5_GDF3_ENSBTAG00000023192,
		6	Elephant_shark_GDF3_XM_007905480,
		7	Horse_Chr6_GDF3_ENSECAG00000017031,
		8	Megabat_GeneScaffold_928_GDF3_ENSPVAG00000010710,
		9	Microbat_GL429777_GDF3_ENSMLUG00000013330,
		10	Elephant_scaffold_15_GDF3_ENSLAFG00000005973,
		11	Opossum_Chr8_GDF3_ENSMODG00000018006,
		12	Coelacanth_JH126648_GDF3_ENSLACG00000014310,
		13	Xenopus_GL173576_GDF3_ENSXETG00000002076,
		14	Lamprey_GDF3_ENSPMAG00000005665,
		15	Amazon_molly_KI519629_GDF3_ENSPFOG00000015472,
		16	Cave_fish_KB882150_GDF3_ENSAMXG00000000942,
		17	Cod_GeneScaffold_2257_GDF3_ENSGMOG00000002307,
		18	Fugu_scaffold_31_GDF3_ENSTRUG00000014765,
		19	Medaka_Chr21_GDF3_ENSORLG00000010335,
		20	Platyfish_JH556747_GDF3_ENSXMAG00000001297,
		21	Spotted_gar_LG1_GDF3_ENSLOCG00000016443,
		22	Stickleback_groupXVI_GDF3_ENSGACG00000002127,
		23	Tetraodon_Chr2_GDF3_ENSTNIG00000005542,
		24	Tilapia_GL831297_GDF3_ENSONIG00000017090,
		25	Zebrafish_Chr17_GDF3,
		26	Human_Chr19_GDF1_ENSG00000130283,
		27	Rat_Chr16_GDF1_ENSRNOG00000020142,
		28	Mouse_Chr8_GDF1_ENSMUSG00000087408,
		29	Cow_Chr7_GDF1_ENSBTAG00000020923,
		30	Elephant_GDF1_XM_010593450,
		31	Chicken_Chr28_GDF1_ENSGALG00000003161,
		32	Chinese_turtle_JH211369_GDF1_ENSPSIG00000009471,
		33	Xenopus_GL173282_GDF1,
		34	Duck_KB744974_GDF1_ENSAPLG00000009148,
		35	Flycatcher_AGTO01003254_GDF1_ENSFALG00000007919,
		36	Zebrafinch_28_random_GDF1_ENSTGUG00000014084,
		37	Protobothrops_mucrosquamatus_GDF1_XM_015810689,
		38	Python_bivittatus_GDF1_XM_007430334,
		39	Gekko_GDF1_XM_015405634,
		40	Gavialis_gangeticus_GDF1_XM_019513619,
		41	Crocodylus_porosus_GDF1_XM_019538345,
		42	Alligator_mississippiensis_GDF1_XM_019483966,
		43	Alligator_sinensis_GDF1_XM_006028841,
		44	Chrysemys_picta_bellii_GDF1_XM_005278975,
		45	Xenopus_laevis_GDF3_NM_001087497,
		46	Xenopus_laevis_GDF1_NM_001095591,
		47	Pig_XM_013991296_GDF1,
		48	Killer_whale_XM_004277696_GDF1,
		49	Beluga_whale_XM_022558286_GDF1,
		50	Siberian_tiger_XM_007088368_GDF1,
		51	Koala_XM_020994409_GDF3,
		52	Opossum_XM_001370408_GDF1,
		53	Koala_XM_021008848_GDF1,
		54	Platypus_XM_001509424_GDF1,
		55	Nanorana_parkeri_XM_018568073,
		56	Nanorana_parkeri_XM_018568084,
		57	Eleutherodactylus_cystignathoides_AF248497,
		58	Eleutherodactylus_coqui_AY251032,
		59	Whale_shark_XM_020515877,
		60	Whale_shark_XM_020515870,
		61	Scyliorhinus_canicula_KP698592,
		62	Japanese_lamprey_JL12866,
		63	Thamnophis_sirtalis_XP_013915430.1,
		64	Pogona_vitticeps_XP_020636624.1,
		65	Xenopus_borealis_AAD02201.1,
		66	Arctic_lamprey_APJL01062036_GDF,
		67	Ciona_intestinalis_XM_018811394_BMP2_4,
		68	Ciona_intestinalis_NP_001072008.1,
		69	Branchiostoma_floridae_ACF94997.1_Vg1,
		70	Branchiostoma_floridae_AAC97488.1_BMP_2_2,
		71	Axolotl_PGSH01012629.1,
		72	Horse_XP_023481294.1_GDF1,
		73	Megabat_XM_011366747.2_GDF1,
		74	Microbat_XM_006100426.2_GDF1_parcial,
		75	Killer_whale_GDF3_XM_004279098.1,
		76	Beluga_whale_XM_022577502.1_GDF3,
		77	Siberian_tiger_XM_007089552.1_GDF3,
		78	Pig_XM_003126512.4_GDF3
		;
tree con_50_majrule = [&U] (1[&prob=1.000000000000000e+00,prob_stddev=0.000000000000000e+00,prob_range={1.000000000000000e+00,1.000000000000000e+00},prob(percent)="100",prob+-sd="100+-0"]:8.699800e-02[&length_mean=8.817924658447217e-02,length_median=8.699800000000001e-02,length_95%HPD={5.818100000000000e-02,1.219170000000000e-01}],77[&prob=1.000000000000000e+00,prob_stddev=0.000000000000000e+00,p…
end;
